# Supplementary material for: Recent Advances in Counterfeit Art, Document, Photo, Hologram, and Currency Detection Using Hyperspectral Imaging
Source: Sensors (Basel). 2022 Sep 26;22(19):7308. doi: 10.3390/s22197308 (PMC9571956; doi:10.3390/s22197308)
Supplement: Supplementary file 1 [file sensors-22-07308-s001.zip]

Archive with 1 entries (1 files):
- sensors-1904766-supplementary.pdf
